# Supplementary material for: Intracellular development and impact of a marine eukaryotic parasite on its zombified microalgal host
Source: ISME J. 2022 Jul 8;16(10):2348–59. doi: 10.1038/s41396-022-01274-z (PMC9478091; doi:10.1038/s41396-022-01274-z)
Supplement: Supplementary file 6 — Table S4 [file 41396_2022_1274_MOESM6_ESM.xlsx]

## Sheet: overall_expression
Table X: mRNA read counts of a culture of the photosynthetic dinoflagellate Scrippsiella acuminata infected by the syndiniales Amoebophrya sp. strain A120
	A120						Host							RSEM all				Total reads
	count	average	% mapped	mean/std	% total	mean/std	count	average	% mapped	mean/std	% total	mean/std		sum	aln rate	mean/std		counts
T00.seriesA	2057.22	2098.64	0.00793208	0.00784496	0.00687941	0.00684702	25933400	26684000	99.9921	99.9922	86.7222	87.2633		2.59355e+07	86.729	87.2701		29904003
T00.seriesB	1840.13		0.00745984	0.000349797	0.0064994	0.000332605	24665300		99.9925	0.000349797	87.1187	0.626022		2.46671e+07	87.1252	0.626221		28312296
T00.seriesC	2398.57		0.00814297		0.00716224		29453300		99.9919		87.9489			2.94557e+07	87.9561			33489099
T06.seriesA	245162	208098	1.34528	1.03751	1.18029	0.909421	17978700	19756400	98.6547	98.9625	86.5553	86.704		18223862	87.7355	87.6134		20771357
T06.seriesB	269233		1.1905	0.406462	1.04367	0.357429	22345900		98.8095	0.406462	86.6229	0.201878		22615133	87.6666	0.155683		25796750
T06.seriesC	109898		0.576756		0.504305		18944600		99.4232		86.9338			19054498	87.4381			21791983
T12.seriesA	573305	463393	2.97269	2.32238	2.59635	2.00151	18712400	2.02017e+07	97.0273	97.6776	84.7437	83.9976		19285705	87.34	85.9991		22081180
T12.seriesB	612718		3.10617	1.24377	2.65015	1.07722	19113100		96.8938	1.24377	82.6687	1.15374		19725818	85.3188	1.16133		23120124
T12.seriesC	204155		0.888262		0.758028		22779500		99.1117		84.5803			22983655	85.3384			26932381
T18.seriesA	2542740	2.52146e+06	15.748	12.2556	13.6802	10.5879	13603700	1.80001e+07	84.252	87.7444	73.1893	75.4517		16146440	86.8696	86.0396		18586995
T18.seriesB	4201970		17.0815	7.23469	14.7381	6.29447	20397600		82.9185	7.23469	71.5431	5.40725		24599570	86.2812	0.973488		28510925
T18.seriesC	819672		3.93722		3.34538		19998900		96.0628		81.6227			20818572	84.9681			24501639
T24.seriesA	5837260	5029250	34.4441	27.6399	28.1424	23.0101	11109800	1.38259e+07	65.5559	72.3601	53.5621	60.7857		16947060	81.7045	83.7958		20741901
T24.seriesB	6320910		34.8311	12.122	29.1575	9.78173	11826400		65.1689	12.122	54.5536	11.6636		18147310	83.7112	2.13492		21678486
T24.seriesC	2929580		13.6444		11.7303		18541400		86.3556		74.2415			21470980	85.9718			24974450
T30.seriesA	10320800	1.05614e+07	56.7964	50.7158	44.3065	41.2914	7850770	10458030	43.2036	49.2842	33.7028	40.5996		18171570	78.0093	81.8909		23294093
T30.seriesB	13799200		61.8407	15.1123	51.0414	11.5564	8514920		38.1593	15.1123	31.4956	13.9009		22314120	82.5369	3.60229		27035311
T30.seriesC	7564150		33.5104		28.5262		15008400		66.4896		56.6003			22572550	85.1265			26516474
T36.seriesA	11617100	1.27105e+07	59.0164	56.1429	47.7432	45.6664	8067440	9.92034e+06	40.9836	43.8571	33.1551	35.7977		19684540	80.8983	81.4641		24332446
T36.seriesB	16253500		65.6703	11.2429	53.1281	8.68834	8496670		34.3297	11.2429	27.7732	9.62194		24750170	80.9013	0.977377		30593025
T36.seriesC	10261000		43.7422		36.1279		13196900		56.2578		46.4648			23457900	82.5927			28401905
Tdino.seriesA	27729600	2.93572e+07	99.6661	99.6474	81.0898	81.1571	92912.6	104216	0.333948	0.352571	0.271705	0.287184		2.78225e+07	81.3615	81.4443		34196166
Tdino.seriesB	29476200		99.6784	0.0434269	81.1216	0.0904931	95089.9		0.321562	0.0434269	0.261697	0.0358288		2.95713e+07	81.3833	0.12504		36335835
Tdino.seriesC	30865900		99.5978		81.26		124645		0.402203		0.32815			30990545	81.5881			37984132
RNA-Seq fragment counts (i.e. the number of mapped read) estimated by TrinityRnaSeq
Total number of reads per replicate
Alignement rate estimate by dividing the sum of aligned reads per species by the total number of reads
Average alignment rate (in%) of mapped RNA-seq reads at various infection stages
Time of infection	total	Host	A120	Total-STD	Host-STD	A120-STD
0	87.2701	99.9922	0.00784496	0.626221	0.626022	0.000349797
6	87.6134	98.9625	1.03751	0.155683	0.201878	0.406462
12	85.9991	97.6776	2.32238	1.16133	1.15374	1.24377
18	86.0396	87.7444	12.2556	0.973488	5.40725	7.23469
24	83.7958	72.3601	27.6399	2.13492	11.6636	12.122
30	81.8909	49.2842	50.7158	3.60229	13.9009	15.1123
36	81.4641	43.8571	56.1429	0.977377	9.62194	11.2429
Dino	81.4443	0.352571	99.6474	0.12504	0.0358288	0.0434269
Table used for figure S1

## Sheet: starch
Table X: Not cross-sample normalized TPM (transcripts per million transcripts) values of starch biosynthesis and degradation genes identified in the transcriptome of Scrippsiella acuminata
Gene name	Gene ID	T00.seriesA	T00.seriesB	T00.seriesC	T06.seriesA	T06.seriesB	T06.seriesC	T12.seriesA	T12.seriesB	T12.seriesC	T18.seriesA	T18.seriesB	T18.seriesC	T24.seriesA	T24.seriesB	T24.seriesC	T30.seriesA	T30.seriesB	T30.seriesC	T36.seriesA	T36.seriesB	T36.seriesC	nucleotides
Beta-amylase (BAM)	TRINITY_DN26367_c0_g1_i1	1.97	1.67	1.83	1.62	1.92	2.17	1.83	1.77	1.57	1.77	1.96	1.28	0.97	1.56	1.78	0.54	0.56	1.7	1.17	1.12	1.26	GCACGGCCTCGAGCTGCAGGCGACCATGTCTTTCCACCAGTGCGGCGGCAACGTCGGAGACCCCGTCACGATACCGATGCCGGCTTGGGCGCTCTCGGTCGCCCGTGAGAAAGACATGCTGTACCGCAGTGGCAGCGAGCACGTGTCGGAGGACTGCTTGTCACTCTCCGCGGATCGGACTTGTGCCTTCCCAGGGCACTCTGGCCTGCGCACACCGTTCGACTGCTACCGCGACTACATGGCGGCCTTCATGACGGCATGCGGCGACCATCTTGGCTCCACAGTGACCGAGATGCAGGTCGGCATGGGCCCCTGCGGTGAGCTCCGGTACCCCTCGTACATGCTCTCGCGCGGATGGCAGTACCCCGGGGTGGGGCTCGTGATGGCGGACGACGGCGG…
Beta-amylase (BAM)	TRINITY_DN26367_c0_g2_i1	0	0.29	0.25	0.71	0.31	0	0	0	0	0	0	0.29	0	0	0	0.12	0.39	0	0	0	0	GCACGGCCTCGAGCTGCAGGCGACCATGTCTTTCCACCAGTGCGGCGGCAACGTCGGAGACCCCGTCACGATACCGATGCCGGCTTGGGCGCTCTCGGTCGCCCGTGAGAAAGACATGCTGTACCGCAGTGGCAGCGAGCACGTGTCGGAGGACTGCTTGTCACTCTCCGCGGATCGGACTTGTGCCTTCCCAGGGCACTCTGGCCTGCGCACACCGTTCGACTGCTACCGCGACTACATGGCGGCCTTCATGACGGCATGCGGCGACCATCTTGGCTCCACAGTGACCGAGATGCAGGTCGGCATGGGCCCCTGCGGTGAGCTCCGGTACCCCTCGTACATGCTCTCGCGCGGATGGCAGTACCCCGGGGTGGGGCTCGTGATGGCGGACGACGGCGG…
Beta-amylase (BAM)	TRINITY_DN33307_c0_g2_i1	2.01	3.13	2.28	3.07	2.54	2.79	2.37	1.07	0.82	2.21	2.97	0.72	0.44	1.51	2.08	0.47	2.16	2.27	1.84	2.42	1.9	TGACCAAGATCATAGCGGCCTGCAGGCGCGCGCTGCTACTGGCTTCGTCCGGCGGACGAAGCCGTGCCGATGCAGTGAAAGGAGCAACCGAGCGGACCACGACTGTGTCGGACTAGCGCCTCAATGCCGGCTTGGTCCGGTTGCTGAGCTCAGAGACCGAGGCTGCAGACGCGCCGCCCTTGCCGTGCATGAAGGAGACGAAGTCCTTGAAGCGAGCCGCGTTGTCCCCCTCCATGAGCTGGTGGTTCAGGCGGAGGTAGGTAAGGGCGTCCAAGTGCTCCTTCCAGAGCTCCATCTCCTCGTAGGCCGTCTGGTCGTACCTCGGCAGCGCATTCTCCCCGAAGAACCGGACGCCGTGCGCCTCCGCGGCGTGGATCGCCTGCGCGACCAATCCCTCCG…
Beta-amylase (BAM)	TRINITY_DN45766_c0_g2_i1	5.86	7.93	5.48	6.55	7	7.09	5.52	2.8	3.39	6.22	6.71	1.83	1.31	4.22	5.7	1.1	5.22	4.83	4.03	5.86	3.79	GGCTCAAGTCGGCTCAGGAAGCGTTGCTTGTCATTGAGTGGAGGCCCTTGCCTTGCCAACGCCAGGATGATGGCGGTCGTTGGTCGGATGCTCGTGGTTGCGAGCGCTCTGGCTGGTGCTCTCGCTGCTGCAGCGGGGCCTGATTCGCCTGGATCTGCAGACGCTGCGAGCAAGGCGGGCGAGAGCCGCAGCGTCGACGTCTTCGCGATGCTTCCCCTGGACACCATCTCCTCACAGGGCACCATCGCAAACGTTACGGCCCTGACGGACATGCTGGACAAGATGCAGTGGGCCGGCGTCGATGGGTTTATGGTGGATGTCTGGTGGGGCCTCACGGAGCAGCAGCCCCGGGCTTACAACTTCGATGCCTACCGCCAGCTCTTCGAGATGGCCCGCGCG…
Isoamylase (ISA)	TRINITY_DN30464_c0_g1_i1	6.81	8.14	7.3	8.13	7.54	8.63	6.14	4.32	3.18	5.97	7.79	3.32	1.58	4.84	5.56	1.21	4.35	6.56	3.88	4.07	4.77	GTGCTTTACTCACAAGTGGACCAACTCAAGTGATTCGGGACGACTCTCTGAGAGCATCGCCAGCGTGCGAATCGCACGCCCTGTTAAACTAAAAAGTTCCTGGCGCGTGGGCTTCAGGCCTTCGCCGTGACTTTCGTCGTGACCTCCTTGGAACCCCACGCACAGCGCAAGTCCACGACCTGGTTGGACGCCACCTTGTCGGGAAACCGCACCACGCGATTCGCCCCGTCCTCCCAGCGCTTGCCGTCGGTGGAGGCCTCTGGCCCCACTATCAACTTGAACTCCAACTTCTCCATGCCCATGACGAGCACATCAGACGTCCACACTGGGAAGGTCGCAGCGGTGGTTGTGCACTTGATGGCCTTGTCCGGCGTCCAAGCCCCGAGCTCGGGCGCGGAG…
Isoamylase (ISA)	TRINITY_DN58358_c0_g1_i1	0	0	0	0	0	0	0	0	0	0	0	0	0	0	0	0	0	0	0	0	0	GGAAAGCGCATTGGTGAGCTTGCCTGGCCATCTGGCCATAATTTTCCGCGAGCGGAGCCTTTGCGCAGCTTGCTTGTGCCATGGGCCAGACCCCGGGTCTGCTGAAGTATGGCAGTGGCCAGCCCATGCCGCAGGGCTGCTCGGAAAAGCGGGCGACGGTCGTCATCGAGGACACACCGACCCCAACTTCAGCGGCGGCAGTAAGGTTCTCCGTCACGGTGCCGTGCACGCAGCCTGGAGATGTGGTGTTCTGCGTAGGCGAACACGAGGCACTCGGGCGGTGGGACCTTGCAAGAGCCGTGAAGTGCTCGACCACCGCAGCGACTTTCCCGGTGTGGACATCGGAGGTGGTGCCTCTCACCGGGCATCCAGATTCCTTGGAGTTCAAATTGGTCATCG…
Isoamylase (ISA)	TRINITY_DN58358_c0_g2_i1	1.64	1.65	1.19	2.22	2	2.31	1.79	1.49	1.23	0.46	1.5	1.46	0.89	1.1	1.53	0.83	0.91	1.44	0.94	0.59	0.35	GGAAAGCGCATTGGTGAGCTTGCCTGGCCATCTGGCCATAATTTTCCGCGAGCGGAGCCTTTGCGCAGCTTGCTTGTGCCATGGGCCAGACCCCGGGTCTGCTGAAGTATGGCAGTGGCCAGCCCATGCCGCAGGGCTGCTCGGAAAAGCGGGCGACGGTCGTCATCGAGGACACACCGACCCCAACTTCAGCGGCGGCAGTAAGGTTCTCCGTCACGGTGCCGTGCACGCAGCCTGGAGATGTGGTGTTCTGCGTAGGCGAACACGAGGCACTCGGGCGGTGGGACCTTGCAAGAGCCGTGAAGTGCTCGACCACCGCAGCGACTTTCCCGGTGTGGACATCGGAGGTGGTGCCTCTCACCGGGCATCCAGATTCCTTGGAGTTCAAATTGGTCATCG…
Isoamylase (ISA)	TRINITY_DN58358_c0_g2_i2	0.5	0.74	0.96	0	0.3	0	0	0	0.25	0.96	0	0	0	0	0	0	0.2	0	0	0.69	0.9	GGAAAGCGCATTGGTGAGCTTGCCTGGCCATCTGGCCATAATTTTCCGCGAGCGGAGCCTTTGCGCAGCTTGCTTGTGCCATGGGCCAGACCCCGGGTCTGCTGAAGTATGGCAGTGGCCAGCCCATGCCGCAGGGCTGCTCGGAAAAGCGGGCGACGGTCGTCATCGAGGACACACCGACCCCAACTTCAGCGGCGGCAGTAAGGTTCTCCGTCACGGTGCCGTGCACGCAGCCTGGAGATGTGGTGTTCTGCGTAGGCGAACACGAGGCACTCGGGCGGTGGGACCTTGCAAGAGCCGTGAAGTGCTCGACCACCGCAGCGACTTTCCCGGTGTGGACATCGGAGGTGGTGCCTCTCACCGGGCATCCAGATTCCTTGGAGTTCAAATTGGTCATCG…
Isoamylase (ISA)	TRINITY_DN77763_c0_g1_i1	5.11	6.29	5.42	6.86	6.43	7.74	5.01	2.52	1.95	5.14	6.67	1.68	0.6	3.27	5.23	0.81	4.3	5.45	2.54	3.78	3.65	CGATGCCATAACTGAATGCGTAGTGCTTCAGCAGCCGCTAAAACAAAACGCCGTCGCGCCGGATCCCCCCAACAAGATTACTTGGCACTTGCCAAGCCTTGGGGGGCATAGTGCACTGGACGTGCCGCAAACAGGCAGAAGCTGCCTGCCAACATACGAGTAGTAATGACAGCAAGGTGCATGCCTGTCATGCTGTCCGCCCGCACGCATGGATGTGACCCTGGAGGAGATTGCCGCCGCCAACCTCGGCGCCTAGCGTGGCCCTCATGCGCCGAGGGCCTGGTCGCAGGGCTCATGCGACACGTTCCGCGACCAAGGCGCGGAGATGCTCAGAACCCCCTGGTGCTCCTCGACGCCCACCTCCCCGTAGTCGGTGCCGCTCGTCAGAAGCTCGTCCTG…
Soluble Starch Synthases (group I/II)	TRINITY_DN42231_c0_g1_i1	9.82	10.35	11.2	9.57	10.01	10.81	9.7	9.65	8.56	9.55	8.88	9.33	6.21	7.49	7.86	5.81	7.04	9.82	6.64	6.48	7.86	GACTGCAGCGTAAGCGCAAGGCCGAGTCGCCGTTTTGGCTCGCCAGCTCTTGTCGCTGCTTGACCCCAGCAAGGCGAGGTGCGTGCACTTTGTAAGTCTCAATGTCTGAGACGAAGCACTTCGAAGGCAGGCACGCAGCGTGCCCCTCGTTGTCCTTCCTCCCGGATGTGGAGGAAGATGAGAACCGGCGGGGCGAGGTGAAGAAACCCGAGAACGATGGCATGAGCCGCATATCTACGGAGGCTTCTCTCTGCCGTGGCTTGGAAGATGGCGACGTCTTCCAGTACGAAGCGCAGAATCTGGACACACCGATCGTCATCGTGACGTCTGAGCTGCATCCCTGGTCGAAGAGTGGAGGCTTGGCGATCGTTGCGTCCGCCTACGCCTACAACTTTGCTG…
Soluble Starch Synthases (group I/II)	TRINITY_DN55108_c0_g1_i1	6.2	6.67	6.61	6.97	6.9	7.17	6.31	4.12	3.87	6.1	7.02	3.72	1.83	3.99	5.14	1.69	5.05	6.52	4.35	4.51	4.43	CTCAAGGTTTGCTGGTTCAAGCCAGAGCGGGCTGAGCGCAGGCTGGATATAGGGGATCGGAGATAGCCTCGCGGTGCCACCCCGAGCTCTCCAACCATGCCGGCCAGTGTGAAATTCCAGGTGGACTGCTCCTTGACGAAGGAGGGCGATGTCGTCTTCGTGACAGGTGGCCATGAGAAGCTCGGCTCTTGGGAACTGGCCAAGGCAGTTCCCTTGGCCACCACTGCGGCCGCCTTTCCTCAGTGGGCCTCGGAGCCTTTGGAATTGCCCACCGGCCAGGTCGTGGAGTACAAGTTCTTCATCCAGCAGAGCAACCATGTTGGAGAATCCAAGTGGGAGCAGTTTCCCGGAAATCGCAAGGTGTCACCAGAAGCCAATGCTCTCGTTACAGCCACATCA…
Soluble Starch Synthases (group I/II)	TRINITY_DN67688_c0_g1_i2	5.14	6.86	5.17	5.18	6.19	6.85	5.45	2.62	1.88	3.75	6.19	2.18	1.06	3.58	4.28	1	3.62	4.37	3.34	3.83	3.13	GGGATCAACCGCGGAGAGGCTGGAGATGCCGTCAGCAGGCGGGGTTCGGCTTAAACACTCTAGGGGTCTACGAAATAAAAAATGCAGGCGCCAAACTGCGACCCCTGACTGGAAGAGCATCCCTCCGTTCGCCTCCACGTATGCCTACAAGACGTCAGCCCAGAGTGTGCTCTGTGATCCTCAAATTCCAACTACGACGACCTGTCGCGAGCAGCGGGCAGCTGCGTGCATGCGCTGCGCGCATGCGCGAGCACCGGCCGCGCCGCGTGGGCTTTCGGACTTGTCCTCAGCCTCGGGAGGGCGACTCCTCCATTGTGAAGTCGATATGTCTCTCATATTCGTCCATGGCCTGCGGCCAATAGTAGTCACTCTCAATGGCATTCTGCTGCATGCGCCTGA…
Soluble Starch Synthases (group I/II)	TRINITY_DN76798_c1_g2_i8	0.39	0.51	0.58	0.57	0.35	0.68	0.79	0.05	0.06	0.22	1.1	0.14	0.03	0.37	0.16	0	0	0.75	0.22	0	0	GCTCAAGCCACTCTTGTCGAAGAAGTATTTTTCGCAGGGGCGACGATTGTGAGTAGCATGGCCACAGGGAGGAAAGCCATGCCTCAGATCAACTTTCGCCTCGGTTCGGCTGAGACCGTTCCTGGCGAATCGTTGATTATCGTCGGCGGTCATGATGCACTCGGGGGCTGGAACCCAGAGAAAGGGCTCCGGATGACGACTGATGAAAGCACATACCCAAGCTGGACCGCCGAGGTCAGCATGCCCTTGGCGAGTGGTGCTCAGGTTGAGTACAAGTACGTGAAAGACCGCTGCTTCTGCGCGGAAGGCTTCGCATGGGAGGAGGGAGAGAACCGCAGCCTCGCACTCCCAAAGGGCGATGAGGTCGGAACGTGGGAGAAGGCGGACGATGCCTTCGGG…
Soluble Starch Synthases (group I/II)	TRINITY_DN29766_c0_g2_i1	8.62	9.77	9.57	9.87	9.69	9.97	9.49	7.67	6.61	9.02	9.66	6.28	3.88	6.53	7.08	2.71	5.15	7.84	5.6	4.36	6.76	GCTCAAGCCACATTGGCTCAATCAAGCTTATAGCGTCAAGCCGACGCCGCCGTGCCCTCCTCCGCCCCTCACCTCCGACAGGCGGCCGGCCTCAGAAAGAGGCTCAGCCCCCTCGCATTCACGACATCAGCTGATGACTGGTGCGGACACGCAGCCTGCTCGCAATCCTCCGGCGGCTGCGGGGGGCGCCATGGCGGGCGCTATGGATGGCACCAATGGCAAAGAAGAGGAGTTCCCTGATGTGGAGAATCTCGAGAAGATGAGCCGGTCGGGGTCCCTGAGCTTGTTCCGAGACATCCCTCTCGACGACTTGGACGCAGCAGCGAGGGACGTCTCCGAGCCCAATTACACCTCCAAGAACAAGGACGTGCCGGTCGTCATCGTGACCAGCGAGATCAG…
Soluble Starch Synthases (group I/II)	TRINITY_DN23470_c0_g2_i1	2.07	2.44	1.4	2.41	2.12	3.14	0	0	0	1.51	1.25	0	0	1.11	2.49	0	1.55	1.66	0	0.82	0	CAAGGGGGAGCCCGCCTACAGTTTTTAAGGACTTCGGGGCGCCTCCGCTGGCGGGCGGGTGCCGGCGAGGGTCCGCCCAGCGGGGGCGGCTCGGCCCGATGGTGCACGGCCAGGCGTCGGTAGTGTTCCTCGTGGAGTGCCAGAAGACCCAGCCTGGAGAGCTGGTGTACGTCGTCGGGGGCCACCAGGCCATCGGGGAGTGGTCCCCGGCGCACGGGGCCCCGCTGTCGACGAATGCCGCCACGTTCCCTCTCTGGACGTCGGAGAGTATCTCCTTGCCTGTGGGCGAGCCCATCGAGTTCAAGTTTGTGGTTCTGAAGGCGACCAAGACGGTGGTGCGCTGGGAGTCCTTCTCCGGCAACAGATCGGTGGAGGCCGTGTCCGGGGCCATGATGACCG…
Soluble Starch Synthases (group I/II)	TRINITY_DN73696_c1_g8_i1	5.54	5.88	6.06	6.78	6.34	6.86	6.27	4.93	4.64	5.85	6.63	3.97	2.46	5.23	4.81	1.76	4.2	5.67	4.25	3.54	4.55	CTCAAGGAAATACGGCCCAGGCAGGTGCCAGGCGAAGCCGAGCAAAGAAGGCCCCCATGGCATCCGGGACCGGCCTCCACGATCGCAATGCTTCGTATTCTTGCCTCTCGGGCCTGGTAGCGGAAGGCGACGAGGAGGAGGAGGAGCTCAAGCCCAGACGCAGCGTCAGCTACTCCAGGCTTCGGCACCTTGACGGGTTGGACTACGAGTCGAAGAACTTGGACGTGCCGGTCGTGGTGGTCTCGTCGGAAGTGGAGCCGTGGTCAAAGTCCGGGGGCTTGGCCATTGTAGCGGGCGCCTACGGCTACGAGTTCGCGATGCGCGGCCATCGCACCATGGTCGTCTCGCCGATGTACGACGACTACCCGGGCGTCGGCTGGGTCGCAGACAAAGACCTCA…
Granule Bound Starch Synthases (GBSS)	TRINITY_DN75232_c0_g7_i10	0.6	1	1.42	0.95	1.1	0.68	2.49	0	0.31	0.62	2.33	0.59	0	0.47	0.37	0.68	0	0.74	0	0	0.02	CGGCGGAAGCCCACCAAGTTGCGCCTGTGAGCGCAGCCGCGAGCCCTTCGCCGAGCAGCCCCCCTCAGCAGACCTGCTTGTCCACCTCCAACGTCACCGTCTTGTCCGCGCTCAGAGCCAGCACCTCGGGCACCCCGAGCTCCTCGAAGACCGCCTCGTACTGCAGCGCCGCATTGCTCCACGTGTACTCTGCAGCTGCGGCCATGGCGGCCCTCTTCATCTGCTCCTCCTTCGCAGGGGCGCCGACGTGGAGCTCCGCGGCACGCCGCAGGGCGCTCGCGATGGAGGCGCAGCTCTCCTCGTCGATCTCCGCCTCCACCGTCATCTCCGCGTCCGTCCAGAGGCCGTTCACGCCGTCCTCGACGGTGTCCCGGAGCCCGCCCGTGGGCGCCACGATGG…
Granule Bound Starch Synthases (GBSS)	TRINITY_DN73032_c0_g3_i1	2.55	3.61	2.5	4.06	3.61	3.78	2.41	0.99	0.65	2.49	4.17	0.55	0.09	1.73	2.96	0.23	2.74	2.63	1.83	2.03	1.88	TCAAGCTGCTGAGCTTCTCCCAGGCTGCCTCCCCCGTTCCAAACACCTCGCCCTGACAAGCAGCGATGTCGAGCACCGCCGGTGACCCGTCCCAGTCGCCGGCAGCTCCTGTGCGATCTTCAGGGCCGCCGTCGGCACCGGCAGCGAAGGCGGCGGCCGCACAGGAAGCCCCCACAGAGGTCTCGCAGGCGGCGGCTGCAAAGGCCATGGTGAAGCCTGCAACCGTGGCGGCCAAGGCTGCCACCGGAGACACGAAGAGCGCTGAGGAGCCAAAGAAGCCCGCCTCGGACGGCAAAGACGAGCCACAGGCGGGCAAGACGGCCGCCTTGGTGAGCAGCGCGGCGGTGGCCGCCGCCAAGGCCAAGGCAAAGGCTGCCTCCCCGATGTCATTGCCGACCT…
Phosphoglucan, water dikinase (PWD)	TRINITY_DN64500_c0_g1_i1	2.85	3.75	2.84	3.61	3.3	3.53	3	1.51	1.18	2.71	3.6	1.32	0.64	2.07	2.76	0.48	2.2	2.88	1.42	1.22	1.7	TTTTGGCTCAAGCCACACGCACAGAGTGCTGCTTGAGAGTCGCTCGCTTGCTGGCCGACCGGCCGGACGGGCTCAGCCCCTGATCTTCCAACAACCCCGGGGCGAAGGGAGCGATGACGACGGTGCTGGTGGACGTCATCCGTGAGGCGGAGGATGGTGGCGGTTGGACGCAGCTCGAGGTCTCGGCCGAGGGCTTTGGGGAGGGCGAGTTGATCCTGCATTGGGGCGTCGGCAAGCAGTCCGCTTCTGAGTGGGCGCTGCCTACGGAGGCTCAAGCGAAGACCACACCAGAAGCGGCGAGGGTGCAGGGCGCTTGTCAGACGGCCTTCCCGAAGGGCGACGCGGACGGCTGCAGGAAGATTCAGGTCGAGATCAACCAAGAAGAAGGTGTGAAGGGCT…
Phosphoglucan, water dikinase (PWD)	TRINITY_DN22276_c0_g1_i1	5.73	6.72	6.07	6.38	6.04	6.43	5.52	5.29	4.69	4.98	5.59	4.46	2.64	3.91	4.55	2.4	3.45	5.08	2.9	2.78	4.09	AGAATTTCAAGCTGCTCGTCATAGCACCCGTGCGTGAAGGCGGTGCGCGCTGAGCGCCATGCCGGAGCTAAGTTTTCGAGTGAAATGCGACACCGTTCCTGGTGACTCGGTGCGGGTGGTCGGCAATGAGGGCGCGATTGGAGCCTGGAACCCGCAGAACTCGAAGGTTGAGTTGACGACAGATGCAAGCTCTTATCCTTGGTGGTCGGGCAGCGCGGTATTCAATGCAGGGACCAAGCTGGAATACAAGTTCGTGGTGGTGAACGGAGGTAACGCACGTTGGGAGGCTGGGATCGACAATCGCAGCGCCACTGTCTCCGCCAGCGGCAAAGTGCTGGAGACCGAGTTCGACAAGGCCAAGGTTTCGGAGAAGGGACCTGGTGCCGCGAGCCCCGTTGC…
Averaged values over sample time									Proportional expression values
Gene name	Gene ID	T00A-C	T06A-C	T12A-C	T18A-C	T24A-C	T30A-C	T36A-C	NAME	UNIQID	T00A-C	T06A-C	T12A-C	T18A-C	T24A-C	T30A-C	T36A-C
Beta-amylase (BAM)	TRINITY_DN26367_c0_g1_i1	1.82333	1.90333	1.72333	1.67	1.43667	0.933333	1.18333	Beta-amylase (BAM)	TRINITY_DN26367_c0_g1_i1	95.7968	100	90.5429	87.7408	75.4816	49.0368	62.1716
Beta-amylase (BAM)	TRINITY_DN26367_c0_g2_i1	0.18	0.34	0	0.0966667	0	0.17	0	Beta-amylase (BAM)	TRINITY_DN26367_c0_g2_i1	52.9412	100	0	28.4314	0	50	0
Beta-amylase (BAM)	TRINITY_DN33307_c0_g2_i1	2.47333	2.8	1.42	1.96667	1.34333	1.63333	2.05333	Beta-amylase (BAM)	TRINITY_DN33307_c0_g2_i1	88.3333	100	50.7143	70.2381	47.9762	58.3333	73.3333
Beta-amylase (BAM)	TRINITY_DN45766_c0_g2_i1	6.42333	6.88	3.90333	4.92	3.74333	3.71667	4.56	Beta-amylase (BAM)	TRINITY_DN45766_c0_g2_i1	93.3624	100	56.7345	71.5116	54.4089	54.0213	66.2791
Isoamylase (ISA)	TRINITY_DN30464_c0_g1_i1	7.41667	8.1	4.54667	5.69333	3.99333	4.04	4.24	Isoamylase (ISA)	TRINITY_DN30464_c0_g1_i1	91.5638	100	56.1317	70.2881	49.3004	49.8765	52.3457
Isoamylase (ISA)	TRINITY_DN58358_c0_g1_i1	0	0	0	0	0	0	0	Isoamylase (ISA)	TRINITY_DN58358_c0_g1_i1	#DIV/0!	#DIV/0!	#DIV/0!	#DIV/0!	#DIV/0!	#DIV/0!	#DIV/0!
Isoamylase (ISA)	TRINITY_DN58358_c0_g2_i1	1.49333	2.17667	1.50333	1.14	1.17333	1.06	0.626667	Isoamylase (ISA)	TRINITY_DN58358_c0_g2_i1	68.6064	100	69.0658	52.3737	53.9051	48.6983	28.7902
Isoamylase (ISA)	TRINITY_DN58358_c0_g2_i2	0.733333	0.1	0.0833333	0.32	0	0.0666667	0.53	Isoamylase (ISA)	TRINITY_DN58358_c0_g2_i2	100	13.6364	11.3636	43.6364	0	9.09091	72.2727
Isoamylase (ISA)	TRINITY_DN77763_c0_g1_i1	5.60667	7.01	3.16	4.49667	3.03333	3.52	3.32333	Isoamylase (ISA)	TRINITY_DN77763_c0_g1_i1	79.981	100	45.0785	64.1465	43.2715	50.214	47.4085
Soluble Starch Synthases (group I/II)	TRINITY_DN42231_c0_g1_i1	10.4567	10.13	9.30333	9.25333	7.18667	7.55667	6.99333	Soluble Starch Synthases (group I/II)	TRINITY_DN42231_c0_g1_i1	100	96.876	88.9704	88.4922	68.7281	72.2665	66.8792
Soluble Starch Synthases (group I/II)	TRINITY_DN55108_c0_g1_i1	6.49333	7.01333	4.76667	5.61333	3.65333	4.42	4.43	Soluble Starch Synthases (group I/II)	TRINITY_DN55108_c0_g1_i1	92.5856	100	67.9658	80.038	52.0913	63.0228	63.1654
Soluble Starch Synthases (group I/II)	TRINITY_DN67688_c0_g1_i2	5.72333	6.07333	3.31667	4.04	2.97333	2.99667	3.43333	Soluble Starch Synthases (group I/II)	TRINITY_DN67688_c0_g1_i2	94.2371	100	54.6103	66.5203	48.9572	49.3414	56.5313
Soluble Starch Synthases (group I/II)	TRINITY_DN76798_c1_g2_i8	0.493333	0.533333	0.3	0.486667	0.186667	0.25	0.0733333	Soluble Starch Synthases (group I/II)	TRINITY_DN76798_c1_g2_i8	92.5	100	56.25	91.25	35	46.875	13.75
Soluble Starch Synthases (group I/II)	TRINITY_DN29766_c0_g2_i1	9.32	9.84333	7.92333	8.32	5.83	5.23333	5.57333	Soluble Starch Synthases (group I/II)	TRINITY_DN29766_c0_g2_i1	94.6834	100	80.4944	84.5242	59.2279	53.1663	56.6204
Soluble Starch Synthases (group I/II)	TRINITY_DN23470_c0_g2_i1	1.97	2.55667	0	0.92	1.2	1.07	0.273333	Soluble Starch Synthases (group I/II)	TRINITY_DN23470_c0_g2_i1	77.0535	100	0	35.9844	46.9361	41.8514	10.691
Soluble Starch Synthases (group I/II)	TRINITY_DN73696_c1_g8_i1	5.82667	6.66	5.28	5.48333	4.16667	3.87667	4.11333	Soluble Starch Synthases (group I/II)	TRINITY_DN73696_c1_g8_i1	87.4875	100	79.2793	82.3323	62.5626	58.2082	61.7618
Granule Bound Starch Synthases (GBSS)	TRINITY_DN75232_c0_g7_i10	1.00667	0.91	0.933333	1.18	0.28	0.473333	0.00666667	Granule Bound Starch Synthases (GBSS)	TRINITY_DN75232_c0_g7_i10	85.3107	77.1186	79.096	100	23.7288	40.113	0.564972
Granule Bound Starch Synthases (GBSS)	TRINITY_DN73032_c0_g3_i1	2.88667	3.81667	1.35	2.40333	1.59333	1.86667	1.91333	Granule Bound Starch Synthases (GBSS)	TRINITY_DN73032_c0_g3_i1	75.6332	100	35.3712	62.9694	41.7467	48.9083	50.131
Phosphoglucan, water dikinase (PWD)	TRINITY_DN64500_c0_g1_i1	3.14667	3.48	1.89667	2.54333	1.82333	1.85333	1.44667	Phosphoglucan, water dikinase (PWD)	TRINITY_DN64500_c0_g1_i1	90.4215	100	54.5019	73.0843	52.3946	53.2567	41.5709
Phosphoglucan, water dikinase (PWD)	TRINITY_DN22276_c0_g1_i1	6.17333	6.28333	5.16667	5.01	3.7	3.64333	3.25667	Phosphoglucan, water dikinase (PWD)	TRINITY_DN22276_c0_g1_i1	98.2493	100	82.2281	79.7347	58.8859	57.9841	51.8302

## Sheet: lipids
Table X: Not cross-sample normalized TPM (transcripts per million transcripts) values of fatty acid biosynthesis of the plastidial FASII pathway and lipid droplet biosynthesis genes identified in the transcriptome of Scrippsiella acuminata
Gene name	Gene ID	T00.seriesA	T00.seriesB	T00.seriesC	T06.seriesA	T06.seriesB	T06.seriesC	T12.seriesA	T12.seriesB	T12.seriesC	T18.seriesA	T18.seriesB	T18.seriesC	T24.seriesA	T24.seriesB	T24.seriesC	T30.seriesA	T30.seriesB	T30.seriesC	T36.seriesA	T36.seriesB	T36.seriesC	nucleotides
Acetyl-CoA carboxylase (ACC)	TRINITY_DN77564_c6_g1_i2	4.21	6.68	5.12	7.44	7.07	7.5	4.04	1.44	1.04	3.53	6.28	1.86	0.34	2.22	5.08	0.35	3.89	5.48	2.32	3.07	2.7	GGGCATCCCCCTGGAGCGCGTGCCAGACATCCGCAGCTTCTACGGCTTGAATCGGGATGAGAGCTCGAAGATCGACTTCCTCAATGACAAGTACACCTACCCCAAGAATCACGTCATCGCCGCGCGCATCACGGCAGAGAATCCCGATGACGCGTTCAGGCCAACCTCCGGAAAGATCGAGCGCGTTCGCTTCCAATCCACCCCTCAGGTCTGGGGATACTTCTCCATTGGCGCCAACGGCGGCATCCACGAGTTCGCGGACTCGCAATTCGGGCACATCTTTGCCAGTGGCCCCACACGTGAGCACGCCAGAAAGGCATTGCAGCTCGCTCTGAAGAACATCTCTATCGTTGGCGAGATCCGCAACCCCACCGAGTATCTCGTGGAGTTGGCTGAGAC…
Acetyl-CoA carboxylase (ACC)	TRINITY_DN77385_c3_g2_i1	1.67	3.02	1.87	3.26	2.86	3.19	1.47	0.47	0.37	1.82	2.98	0.61	0.08	0.71	2.46	0.02	1.84	2.13	0.93	1.47	1.03	GAGAGGGTGAAGATCTCAGAGTACGCCCTGGAGGTCTCACCGGCGATGAGGCCGCTGCCTTGCAGGTTCTCCACACCGATGCCGCCAGCTGTGGACGCCAGCCCTTCGCCGACGACAGCTTCGAGCGCAAAGTGCGGGCCCAAGCCATCCGAAGTCCCATCCACACGGCGCGCGATTGCGGCACCAGAGGGCAGCTGCTTGAAGTCCTCCTCAGACAAGTAGAGGTACTGGAAGCCGCGAGCTGGGTCTGAGGGGTCGTTCCACTTGACACGGAGCTTGGGCATCAACTCCTCCACGAGGCCCACACGAGCCCCGCTGTTGCACGAAAGGTGGACCCTGGGCAAGCCGCGCTCCCGGGCGTACCGCGTGGCCTTCATGAAGAAGGCATCTTCGGCAACG…
Acetyl-CoA carboxylase (ACC)	TRINITY_DN77385_c3_g1_i1	1.22	2.08	1.31	2.23	1.81	2.18	1.15	0.38	0.26	1.29	1.96	0.35	0.08	0.48	1.49	0.01	1.23	1.53	0.86	1.28	0.86	CGATGCCGACGGAGCGGCCGGTGATGAATGAGAGGGTGAAGATCTCAGAGTATGCCCTCGAGGTCTCACCGGCGATGAGGCCGCTGCCTTGCAGGTTCTCCACGCCGATGCCGCCGGCTGTAGACGCCAGCCCTTCACCGACGACAGCTTCGAGTGCAAAGTGCGGGCCCAAGCCATCGGAAGTCCCCTCCACACGCCGTGCGAGGGCAGCACCAGACGGCAGCTGCTTGAAGTCATCCTCCGACAAGTAGAGGTACTCAAAGCCGCGACCTGGATCCGCGGGGTCGTTCCACTTGACGCGGAGCTTGGGCATCAACTCCTCCACGAGGCCTACGCGAGCCCCGCTGTTGCACGAAAGGTGGACCCTGGGCAAGCCGTGGTCTCGGGCATACCTCGTGG…
Acetyl-CoA carboxylase (ACC)	TRINITY_DN75753_c0_g4_i5	0.88	2.32	1.67	1.4	2.15	1.53	0.56	0.2	0.24	0.86	1.2	0.31	0.11	0.72	1.75	0.03	0.92	0.76	0.55	0.5	0.05	GGTCAAGATCATGGGGCCGTTGACCATCTGGATGACCCGCTGCCCGAGGCGGTTCAGGTACGCACCGATGCCCACGGAGCGCCCTGTGACGTAGGACAGCGTGAAGATCTCGTTGTATGCGCGCGAAGTTTCGCCTGCGATCAGGCCGCTGCCCTTGAGGTTCTCGACACCGATGCCGCCAGCTGTGGACTTGAGACCCTCGCCGATGATCGCGTCCATCGCGAAGACCTTCTTGCCGTCCACCGTCTCCTCTCGGGCGACGACGGTGCCGGCCTCGAACCGGTTGTAGTCCTCCTCCTCGAGGTACAGGAAGTCGAAGCCCTTGCTGGGGTCGCTGCTTTCTGTCCACTTGGCCTTGACATACGGCTTCAGCTCCTCGACGAGGCCAACGCGGGCGCC…
Acetyl-CoA carboxylase (ACC)	TRINITY_DN75753_c0_g4_i2	0.52	0.15	0	1.31	0.22	1.1	0.72	0.25	0.04	0.77	1.43	0.18	0	0.07	0	0	0.3	1.25	0.26	0.37	0.52	GCCGTTCGGCACCATGACCTGCGGGCCGCCCAGCTGGTCCTGCGAGGTGTAGACCTTCTTGCCGAGCAACTTGTTCAAGGCCCCGAAGCCGGTCAGGATCATGGGGCCATTAACCATCTGGATGACACGCTGCCCAAGCCGGTTCAGGTAGGCGCCGATGCCAACGGAACGCCCGGTGACGTAGGACAAGGTGAAGATCTCATTGTACGCTCTCGAGGTCTCGCCGGCGATGAGGCCACTGCCCTGCAAGTTCTCGACGCCGATGCCGCCGGCCGTGGACTTGAGCCCCTCGCCGATGATCGCGTCCATCGCGAAGACCTTCTTGCCTTCCACCGTCTCCTCCCGGGCGACGACGGTGCCGGCATCGAACCGGTTGTAGTCCTCCTCCTCGAGGTACAG…
Acetyl-CoA carboxylase (ACC)	TRINITY_DN75753_c0_g4_i4	0.02	0.93	0.72	0.04	1	0	0.01	0.01	0.07	0.06	0.1	0	0.07	0.5	0.95	0	0.25	0.01	0.2	0	0	GCCGTTCGGCACCATGACCTGCGGGCCGCCCAGCTGGTCCTGCGAGGTGTAGACCTTCTTGCCGAGCAACTTGTTCAAGGCCCCGAAGCCGGTCAGGATCATGGGGCCATTAACCATCTGGATGACACGCTGCCCAAGCCGGTTCAGGTAGGCGCCGATGCCAACGGAACGCCCGGTGACGTAGGACAAGGTGAAGATCTCATTGTACGCTCTCGAGGTCTCGCCGGCGATGAGGCCACTGCCCTGCAAGTTCTCGACGCCGATGCCGCCGGCCGTGGACTTGAGCCCCTCGCCGATGATCGCGTCCATCGCGAAGACCTTCTTGCCTTCCACCGTCTCCTCCCGGGCGACGACGGTGCCGGCATCGAACCGGTTGTAGTCCTCCTCCTCGAGGTACAG…
Malonyl-CoA-acyl carrier protein transacylase (fabD)	TRINITY_DN62285_c0_g1_i4	6.89	6.97	6.89	5.64	6.74	6.72	6.73	6.95	6.82	6.87	5.81	6.21	3.92	4.99	5.7	4.7	3.63	4.66	5.42	5.19	5.36	GGTGATGGCTCGCAGCATGTAAGTTGTTCGTGACCCTTTGGATTTCTACTATGATGTCAGAAAAACACTCAACCGCCTGTCACAATGGCGCTTAGCACCGAGCTCACGTCCTGAATCCTAGGCATGACGTGAGCCCTCTCTGTACATGCCGCTCAAGGGTGCGAACACTTGTGTGACGAGGGCGCTAGACCTCGCACTGCTACCCGAGCCACGCAGCGGTCATAGCCGCTGCCAAGTATGCGCCGCCCTCAAGACATCACAAATAGATCAAACCTTGTGCTAAAGAGGTGGCATGCCGAGCCCCTCCGTTGAAGGCACTCTGCCTACGTCCTGGGTGCGTCACGACGAAGGTCGACCGCGGAGCTCCCGCCGGGCTCAGACCGTGACGTTCGAGATGTT…
Malonyl-CoA-acyl carrier protein transacylase (fabD)	TRINITY_DN62285_c0_g1_i1	7.01	7.76	7.44	7.05	7.27	5.86	7.11	6.85	6.57	6.76	6.46	7.08	3.96	5.26	5.1	4.73	3.39	5.54	4.1	5.45	5.74	GCGACGCACACCCTCCCCATTCTGGCCTCGTCTCTATCCAAGTCGTCCTCGTGTCCCTGCTACAAGCCCTCGTCCGAATGGCGATGAGGGCCTTCCCTGTACATGCACTGCCATACCATGGGCACGGGGTCCCGCAATGACATCCACGCCCGGTGCTCGGCGGGTGCTGCCCTTGAAAAACGAAAATCGATGAGGCCTTCCTCCAGGAGGCGGCCAGCAGCACCTCAGGAAGCTGTTCTTGGTGCTCTGCCGACGTCCCGGACGCGAGGCCAAATCGCGAGACATGACCTGTTCGAGGCCCAAGCGACCAAGGTCAACCGCGGAGCTCCAGCCGGGCTCAGACCGTGACGTTCGAGATGTTGCCCGCGGCCGCCTTGTCGATGCGCTTCATGATCCCCG…
Malonyl-CoA-acyl carrier protein transacylase (fabD)	TRINITY_DN62285_c0_g1_i3	5.51	5.13	3.77	4.83	5.46	5.69	5.34	3.48	4.97	5.85	5.75	2.46	4.38	3.8	5.13	2.03	3.36	4.36	1.96	1.98	3.38	GGTGATGGCTCGCAGCATGTAAGTTGTTCGTGACCCTTTGGATTTCTACTATGATGTCAGAAAAACACTCAACCGCCTGTCACAATGGCGCTTAGCACCGAGCTCACGTCCTGAATCCTAGGCATGACGTGAGCCCTCTCTGTACATGCCGCTCAAGGGTGCGAACACTTGTGTGACGAGGGCGCTAGACCTCGCACTGCTACCCGAGCCACGCAGCGGTCATAGCCGCTGCCAAGTATGCGCCGCCCTCAAGACATCACAAATAGATCAAACCTTGTGCTAAAGAGGTGGCATGCCGAGCCCCTCCGTTGAAGGCACTCTGCCTACGTCCTGGGTGCGTCACGACGAAGGTCGACCGCGGAGCTCCCGCCGGGCTCAGACCGTGACGTTCGAGATGTT…
3-oxoacyl-[acyl-carrier-protein] synthase II (fabF)	TRINITY_DN112983_c0_g1_i1	13.18	13.96	14.5	14.29	12.74	13.12	13.89	14.82	13.32	13.21	14.03	13.15	11.46	12.3	10.99	9.53	9.79	11.79	10.62	10.58	12.05	GCCGCGCCAGCAGCCGGCGAGCCGCGTCCCGCCGCGGCGCTGGTTGGCGTCGCCGCCGCTGCCGTGGCGGCGGGCGCAGCCGTGAGGCGGGGACGCCAGTCCGCGCGCCGCGCAGCTGGCCGCACGGCCCTGGCGGCTGAGAAGCGGCGTGTCGTCGTGACGGGGCTGGGCATCGTCAGCGCGCACGGCAACGACAAGGACGAAATGTACGAGAAGCTGTGCGCGGGCACCTCCGCGGTGAAGAAGATCACCAAGTTCGACCCTGAGGGCCTCCAGACGCAGATCGCCGCCCAAATCGACGGCTTCACCGCTGCGGGCTACGTCGACAAGAAGAGCGAGCGCCGCATGGACGACGTCGTGAAGTACACCATCGTCAGCGGCAAGAAGGCCCTGGAGGAT…
3-oxoacyl-[acyl-carrier-protein] reductase (fabG)	TRINITY_DN72419_c0_g1_i3	0	0	0	0	0	0	0	0	0	0	0	0.21	0	0	0	0.12	0	0	0	0	0	CTCGCTTGCACCTCCTGGCATGGTGCGCATCCGTGCTCCGCGCGCGCTGCAGCCCTGCCAGGACAGGGCGTTCTGTAGGCAGCGAGAGTTGTAAGGTTGAGGCTCGAGCGTGGCAGTTGTGCGCTGGCTTGTGTCGTTCCTGCCAAGAGCAGCAGCCAAGTGCCAGCATGGCCCGGGGCCGCGGCGGTGTCCAGCCGAGGAGACAGGCCTTGCTTGTCGCTGCGGGAATTGCTGCAGCATGCACCGGAGGCCTCACCTTCGCCTCCCTCCGCCTCGGCGCGGCCGTCAGCTCGTCGACCTCGACGCTGGCGGCGCAAGCCGGCGGATCGCCCTCGGCGCTGGCCGGCGGGCTTGAGCTCCGAAGCGTTGCGCGCCGCGGCGCCGAGTCGCCCACGGCGC…
3-oxoacyl-[acyl-carrier-protein] reductase (fabG)	TRINITY_DN72419_c0_g1_i2	0	0	0	0	0	0	0	0	0	0	0	0.34	0	0	0	0.32	0	0	0	0	0	CTCGCTTGCACCTCCTGGCATGGTGCGCATCCGTGCTCCGCGCGCGCTGCAGCCCTGCCAGGACAGGGCGTTCTGTAGGCAGCGAGAGTTGTAAGGTTGAGGCTCGAGCGTGGCAGTTGTGCGCTGGCTTGTGTCGTTCCTGCCAAGAGCAGCAGCCAAGTGCCAGCATGGCCCGGGGCCGCGGCGGTGTCCAGCCGAGGAGACAGGCCTTGCTTGTCGCTGCGGGAATTGCTGCAGCATGCACCGGAGGCCTCACCTTCGCCTCCCTCCGCCTCGGCGCGGCCGTCAGCTCGTCGACCTCGACGCTGGCGGCGCAAGCCGGCGGATCGCCCTCGGCGCTGGCCGGCGGGCTTGAGCTCCGAAGCGTTGCGCGCCGCGGCGCCGAGTCGCCCACGGCGC…
3-oxoacyl-[acyl-carrier-protein] reductase (fabG)	TRINITY_DN72419_c0_g1_i5	0	0	0	0	0	0	0	0	0	0	0	0.43	0	0	0	0.23	0	0	0	0	0	CTCGCTTGCACCTCCTGGCATGGTGCGCATCCGTGCTCCGCGCGCGCTGCAGCCCTGCCAGGACAGGGCGTTCTGTAGGCAGCGAGAGTTGTAAGGTTGAGGCTCGAGCGTGGCAGTTGTGCGCTGGCTTGTGTCGTTCCTGCCAAGAGCAGCAGCCAAGTGCCAGCATGGCCCGGGGCCGCGGCGGTGTCCAGCCGAGGAGACAGGCCTTGCTTGTCGCTGCGGGAATTGCTGCAGCATGCACCGGAGGCCTCACCTTCGCCTCCCTCCGCCTCGGCGCGGCCGTCAGCTCGTCGACCTCGACGCTGGCGGCGCAAGCCGGCGGATCGCCCTCGGCGCTGGCCGGCGGGCTTGAGCTCCGAAGCGTTGCGCGCCGCGGCGCCGAGTCGCCCACGGCGC…
3-oxoacyl-[acyl-carrier-protein] reductase (fabG)	TRINITY_DN72419_c0_g1_i7	5.22	4.89	5.2	6.32	5.75	6.43	7.36	4.24	5.23	6.5	6.01	3.36	2.98	4.83	4.95	2.35	4.04	5.1	4.11	4.5	4.54	CTCGCTTGCACCTCCTGGCATGGTGCGCATCCGTGCTCCGCGCGCGCTGCAGCCCTGCCAGGACAGGGCGTTCTGTAGGCAGCGAGAGTTGTAAGGTTGAGGCTCGAGCGTGGCAGTTGTGCGCTGGCTTGTGTCGTTCCTGCCAAGAGCAGCAGCCAAGTGCCAGCATGGCCCGGGGCCGCGGCGGTGTCCAGCCGAGGAGACAGGCCTTGCTTGTCGCTGCGGGAATTGCTGCAGCATGCACCGGAGGCCTCACCTTCGCCTCCCTCCGCCTCGGCGCGGCCGTCAGCTCGTCGACCTCGACGCTGGCGGCGCAAGCCGGCGGATCGCCCTCGGCGCTGGCCGGCGGGCTTGAGCTCCGAAGCGTTGCGCGCCGCGGCGCCGAGTCGCCCACGGCGC…
3-oxoacyl-[acyl-carrier-protein] reductase (fabG)	TRINITY_DN72419_c0_g1_i8	0.85	0	0	0	0	0	0	0.64	0	0	0	0	0	0	0	0	0	0	0	0	0	CTCGCTTGCACCTCCTGGCATGGTGCGCATCCGTGCTCCGCGCGCGCTGCAGCCCTGCCAGGACAGGGCGTTCTGTAGGCAGCGAGAGTTGTAAGGTTGAGGCTCGAGCGTGGCAGTTGTGCGCTGGCTTGTGTCGTTCCTGCCAAGAGCAGCAGCCAAGTGCCAGCATGGCCCGGGGCCGCGGCGGTGTCCAGCCGAGGAGACAGGCCTTGCTTGTCGCTGCGGGAATTGCTGCAGCATGCACCGGAGGCAGAGGCCTGACCGGAGGCCTCACCTTCGCCTCCCTCCGCCTCGGCGCGGCCGTCAGCTCGTCGACCTCGACGCTGGCGGCGCAAGCCGGCGGATCGCCCTCGGCGCTGGCCGGCGGGCTTGAGCTCCGAAGCGTTGCGCGCCGCGGCG…
3-oxoacyl-[acyl-carrier-protein] reductase (fabG)	TRINITY_DN72419_c0_g1_i9	6.35	8.35	6.79	8.79	7.33	10.86	10.5	5.75	7.55	5.58	6.96	3.88	4.57	6.79	6.45	1.49	4.49	7.46	1.19	3.44	4.52	GCTCAAGCCGTTTTGGCGCAAGCAGGACTTGTGGGTCCGGTGCCCAGTTCCTCGCCGTCGCTCGCCTGCCATTGCTGTGGGCAGCAACCAAGTGCTGCGATGGCTCGAAAGGCGAGGCAGACCTTGCTCTTGGCCGTGGGGATCGCCGTGGCGTGTGGTGGCGGCCTCACCTTCGCCTCCTTGCGCCTCGGCACGGCAATCGCCGACTCGGCCTCGACGCTGGTGGCACAGGGCAGGGGGCCGGCCTCGCTGGCAAGCGGGTCGCGGTCCCATGGCACAGCACGCCGCGGCGCTGGGACACAGATCACCCGAGCGGCCACCCCCGGAGGCTTCGACTTGACCGGCAAGGTCGTTCTGGTGACAGGCGCCTCGCGCGGCATCGGCGCCGCCATTGCCGAG…
3-oxoacyl-[acyl-carrier-protein] reductase (fabG)	TRINITY_DN72419_c0_g1_i1	0.77	1.36	1.28	1.6	1.24	1.25	0.71	2.35	0.77	2.24	0.86	0.81	0.63	0.18	1.69	0.74	1.74	1.2	0.82	0.73	2.56	GCTCAAGCCGTTTTGGCGCAAGCAGGACTTGTGGGTCCGGTGCCCAGTTCCTCGCCGTCGCTCGCCTGCCATTGCTGTGGGCAGCAACCAAGTGCTGCGATGGCTCGAAAGGCGAGGCAGACCTTGCTCTTGGCCGTGGGGATCGCCGTGGCGTGTGGTGGCGGCCTCACCTTCGCCTCCTTGCGCCTCGGCACGGCAATCGCCGACTCGGCCTCGACGCTGGTGGCACAGGGCAGGGGGCCGGCCTCGCTGGCAAGCGGGTCGCGGTCCCATGGCACAGCACGCCGCGGCGCTGGGACACAGATCACCCGAGCGGCCACCCCCGGAGGCTTCGACTTGACCGGCAAGGTCGTTCTGGTGACAGGCGCCTCGCGCGGCATCGGCGCCGCCATTGCCGAG…
3-oxoacyl-[acyl-carrier-protein] reductase (fabG)	TRINITY_DN72419_c0_g1_i6	5.42	3.57	3.29	2.31	4.5	1.99	1.82	2.4	3.28	3	2.62	2.77	1.29	2.83	2.26	1.24	0.03	0.15	3.66	1.72	1	GCTCAAGCCGTTTTGGCGCAAGCAGGACTTGTGGGTCCGGTGCCCAGTTCCTCGCCGTCGCTCGCCTGCCATTGCTGTGGGCAGCAACCAAGTGCTGCGATGGCTCGAAAGGCGAGGCAGACCTTGCTCTTGGCCGTGGGGATCGCCGTGGCGTGTGGTGGCGGCCTCACCTTCGCCTCCTTGCGCCTCGGCACGGCAATCGCCGACTCGGCCTCGACGCTGGTGGCACAGGGCAGGGGGCCGGCCTCGCTGGCAAGCGGGTCGCGGTCCCATGGCACAGCACGCCGCGGCGCTGGGACACAGATCACCCGAGCGGCCACCCCCGGAGGCTTCGACTTGACCGGCAAGGTCGTTCTGGTGACAGGCGCCTCGCGCGGCATCGGCGCCGCCATTGCCGAG…
3-oxoacyl-[acyl-carrier-protein] synthase III (fabH)	TRINITY_DN18232_c0_g2_i1	9.66	9.69	10.72	9.6	9.85	9.76	10.47	10.89	10.47	8.74	9.18	10.9	6.89	7.63	8.01	5.76	6.37	8.57	6.39	6.44	7.64	GCTCAAGGTCTCAAGGTAGAGGTATCCATCCCAAGTTGCATGCAGGCGCGCCATCGCTCCATCTAGGCGCGGACAAGGCAGTGCTCTGCACCCCACATGGGGTGTATGTCCCTTGTGAACTTGGCCGTTGCAGTGGCGTTTGTGCTCTTCACTGCCACCGCTGTGTCGCATGGTGCCGCCTTCTGCGTGACCAGGAGCAGGGCGCCCAGCACGAGGTTGACCTTGCACCATGCTCCCACTATCCAGCTGACAGATGGGCACTTCGGGGCGGCCGCTGCGCTCAACGAGGGCGTGGAGCAGACTCCGGGGCAGCTGCATGGCCACAGGCCAAGCTTCGAGTGGGCTTTTGGCAGTCTCTGCGCAGCGGGTCTGGCCGGCTTGTGGTGCGCTGCTGCCCGG…
Enoyl-[acyl-carrier-protein] reductase [NADH] (fabI)	TRINITY_DN68601_c0_g2_i1	6.76	6.35	5.52	6.45	6.42	6.37	5.64	4	4.53	6.58	5.81	3.15	2.74	5.31	6.11	1.27	3.61	5.49	3.04	3.13	3.53	TGGCTCAAGCCGCGAGCCGGTGAAACAGGTGGGTCCGGCCAGGGAGAGCAGTGCACCGCCCGCTGCCATGAGCGCCCCCGCGATCCGCCGCCAGCCGAGGAGGCGCAGCGCTGGCGGTTTGCTGGCCGCCTCTGCAGCGGCCGTGGCAGCGGCGCTTGGCTTGGCGGCCTACGGCTCGCGTGCCATTGGCTTCGCAGCCCCCTCGCCGGCAGCAGCGCGGGCGCCGGCGGCCGCTGCCGCCGGGGAGATCGGCGCGGCCAGGCTCGCGAGCGGTGCCTCTGACCTCCTTGCTTTGGCGGCCGGCCGCACTCCCACCTTCGGCCGCGACGTCGTCGCCAAGGCCAGGGCCCTCGTCGCGAGAAAAGCCTTGAAGGTCGACTTGACAGGCAAGGTCGCCTT…
Enoyl-[acyl-carrier-protein] reductase [NADH] (fabI)	TRINITY_DN68601_c0_g1_i1	9.21	7.98	9.02	8.06	8.44	8.94	8.55	9.1	9.26	8.75	8.85	8.03	6.59	9.46	8.24	5.25	5.82	8.61	5.74	6.36	8.15	GTCGGTGCCGCGGCGCTCGCAGGCGGCGCCCACGCCGACCCGCTGCGGCTGGCGGCCGGCCGCGCCCCGGCCTTCGGTCGCGACTTCGTGGCCGAGGCGAGGGCCCTCGTCGCGAGGAAGGCCTTGAATGTCGACCTCAAGGGCAAGGTCGCGTTCATCGCGGGCGTGGCTGATACTTCCGGCTACGGCTGGGCGATCGCCCGCGAGCTCGCCAATGCGGGTGCGACCATCGTGATCGGCACCTGGCCCCCGGTGCTGAAGATCTTCCAGGCTGGCCTGAAGAAGAAGGCCACGGACGAGGCGCGCAAGCTCGACGACGGCTCGCTCATGGAGATCAGCAAGATCTACGCGCTGGACGCGATGTACGACGTGCCGGAGGACGTGCCGGAGGAGGTGAAG…
(3R)-hydroxymyristoyl-[acyl-carrier-protein] dehydratase (fabZ)	TRINITY_DN45639_c0_g2_i1	8.74	7.38	7.69	9.42	8.99	9.13	9.42	9.81	11.44	7.73	8.16	9.83	8.53	8.53	8.31	6.74	6.27	7.47	5.57	5.41	8.42	GCGGCCGCCGCCGCCTGCGTCGGCGCGCTCGCGGCAGCTCGGGCCAAGGGCAGGCGCAGCGCCCCGTCGCACCGCGGCCCGCGCACCGTGAATGTCGCCGCGGCAGCGGAGGAGGGCGAGGCCGGGGAGTGGCAGGGCGCCGAAAAGTTCTCCGCGCTGACCGGGTCCGTCCCCAACAAGTTCGACCACGTGGCCATCTCCAAGATCCTCCCGCACCGCTACCCCTTCGCGCTCGTGGATAAGGTGGTCGAGTTCGAGGCTGGAAAGCGCGCCGTGGGCGTCAAGAACGTGACGGCGAACGAGCCGCAGTTCACGGGCCACTTCCCGGACCGCCCGATCATGCCGGGAGTCCTGATGGTCGAGGCCATGGCGCAGCTCGGCGGCATCGTCGCCTTGCAG…
Diacylglycerol O-acyltransferase (DGAT)	TRINITY_DN149001_c0_g1_i1	2.68	3.33	2.56	2.59	3.24	3.01	1.99	0.93	1.25	2.05	2.75	0.66	0.29	1.77	2.64	0.4	1.69	1.8	1.53	2	1.91	GCCCTTTCGTTGCGACAGGGAGCTGCTGGACGCGACAAGGGAGGTGAAGGAGCAGTGGCTCCAGCAGCGGATCATCACAGCTGGTCCGTCTGGCTTCGGCGCGGGCTCCCTCACAGCGCGGTGCCCGATCTCCCCGCCCGAGGAGGCGGCCGTCGTCGCCTTCTTCCTCGCCCTCCTCCTGGCGCCCATGCTCCTCTCGACGGCCGTGGTCGCGGTCGCGGTGGCCGGGCGCTGGCGGCTGCTCCTCGGCGGCGTCCTCTGCTCCACACTCCTGGCGTGGCACCCGCTGCCGAACGGGCCTCGAAGCTGGCTCCTGCGGACTTCAGCGGCTCGCTGGTTCACCTTGGCGCTCTTCCGCTACTTCTCGATCCGCTTCATCTGGCCAGATAGCGCTCGCGA…
Diacylglycerol O-acyltransferase (DGAT)	TRINITY_DN37496_c1_g1_i1	1.58	1.96	1.37	1.71	1.84	1.46	1.71	1.22	1	1.18	1.58	1.01	0	1.37	1.52	0.52	1.19	1.32	1.13	0.99	1.21	GGGGGGGCGGGAGCCGATGGCGGCCTTCTCACTGGGCTACACGGCCTACAGCCTGGTCGCCCTCCGGTCTCAGCTCGGCTCCGACCCCATGTTCACGCTCAACGAGGTGGCGAACCTCATCAAGTTGTCGTCCTGCCTCGCCTCTCGGGGTGTGGCCTGGATCTTGCCGGCGCTCATGAGCGCGGAGATCCCGCAGGCTTGCCTGAACATCTTGAGGTTGATGGCCGAGCTTGGAGCCAAGCCCTCTGGCCTGCCTTTTCGTATGATGCTCGGCGCCTTCACAACGAGCTTTGCTGCCATCAAAGGCGTGGTGCTGCCGGGCGCGATGCTCAACCTCGTCGTGCGAAGGGCGAAGGAGCATCCGGAGCTCCACCAGCCGAGCTTCCTGCCGGCGAAGCT…
Diacylglycerol O-acyltransferase (DGAT)	TRINITY_DN61537_c0_g1_i1	0.77	0.22	0.86	0.61	0.87	0.23	0.8	0	0	0.68	1.04	0.34	0	0.44	0.19	0	0	0.6	0	1.28	0.29	TTTTTTTTTTTCCTTGTACACGCCCTCCGCGCGATGGAAATCAATGTCCCTTCGCTTTACTGAACGCGTGGCGTCACCTTCCAGCATCGTTTGTGCGCTGGCTGGCACACACGTACACACTAGTCACCAGCCTGCTTCGGGAAAAACGCATGGCCACAGCCCCTCACTGGGCCTGCGATGCTGTGCGCGTCTGCTCTGATCTCCACCCCGTACTCTGTAACCCAGAATTGCTCTGACTCTTTGTCTCCTCCGTGCTGTGCACAATGTAACACTGCGCAACTTGTCCTGGAAGAACTCTGGGGTGGGGATGGAGATCGGTTCGAGACAACCTGGCACAGAAGCCTAGGCGCGGGAAGGCTCTCAGATCACCATCAGCGAAGAATCACGGCCTGGCTCGAG…
Diacylglycerol O-acyltransferase (DGAT)	TRINITY_DN61537_c0_g1_i2	1.17	0	0.76	0.73	0.82	0.52	0.38	1.41	0.8	1.66	0.45	0.8	1	0.19	1.1	0.52	0.35	0.3	0.37	0.08	1.5	TTTTTTTTTTTCCTTGTACACGCCCTCCGCGCGATGGAAATCAATGTCCCTTCGCTTTACTGAACGCGTGGCGTCACCTTCCAGCATCGTTTGTGCGCTGGCTGGCACACACGTACACACTAGTCACCAGCCTGCTTCGGGAAAAACGCATGGCCACAGCCCCTCACTGGGCCTGCGATGCTGTGCGCGTCTGCTCTGATCTCCACCCCGTACTCTGTAACCCAGAATTGCTCTGACTCTTGTCCTGGAAGAACTCTGGGGTGGGGATGGAGATCGGTTCGAGACAACCTGGCACAGAAGCCTAGGCGCGGGAAGGCTCTCAGATCACCATCAGCGAAGAATCACGGCCTGGCTCGAGCCTCGGTGACCATTCCTCGTAGAGCTTCCGGAGTGCAGAGA…
Diacylglycerol O-acyltransferase (DGAT)	TRINITY_DN61537_c0_g1_i3	0.27	1.86	0.45	0.41	0.64	1.09	1.14	0	0	0	0.5	0	0	1.22	0.5	0	1.59	1.24	1.06	0.91	0	TTTTTTTTTTTCCTTGTACACGCCCTCCGCGCGATGGAAATCAATGTCCCTTCGCTTTACTGAACGCGTGGCGTCACCTTCCAGCATCGTTTGTGCGCTGGCTGGCACACACGTACACACTAGTCACCAGCCTGCTTCGGGAAAAACGCATGGCCACAGCCCCTCACTGGGCCTGCGATGCTGTGCGCGTCTGCTCTGATCTCCACCCCGTACTCTGTAACCCAGAATTGCTCTGACTCTTTGTCTCCTCCGTGCTGTGCACAATGTAACACTGCGCAACTTGTCCTGGAAGAACTCTGGGGTGGGGATGGAGATCGGTTCGAGACAACCTGGCACAGAAGCCTAGGCGCGGGAAGGCTCTCAGATCACCATCAGCGAAGAATCACGGCCTGGCTCGAG…
Diacylglycerol O-acyltransferase (DGAT)	TRINITY_DN61537_c0_g1_i4	1.02	0	1.67	1.38	1.35	0.23	0.97	2.96	3.16	1.87	0.42	2.29	1.73	0.27	0.91	1.79	0.76	0.27	1.77	0.32	1.49	TTTTTTTTTTTCCTTGTACACGCCCTCCGCGCGATGGAAATCAATGTCCCTTCGCTTTACTGAACGCGTGGCGTCACCTTCCAGCATCGTTTGTGCGCTGGCTGGCACACACGTACACACTAGTCACCAGCCTGCTTCGGGAAAAACGCATGGCCACAGCCCCTCACTGGGCCTGCGATGCTGTGCGCGTCTGCTCTGATCTCCACCCCGTACTCTGTAACCCAGAATTGCTCTGACTCTTTGTCTCCTCCGTGCTGTGCACAATGTAACACTGCGCAACTTGTCCTGGAAGAACTCTGGGGTGGGGATGGAGATCGGTTCGAGACAACCTGGCACAGAAGCCTAGGCGCGGGAAGGCTCTCAGATCACCATCAGCGAAGAATCACGGCCTGGCTCGAG…
Diacylglycerol O-acyltransferase (DGAT)	TRINITY_DN61537_c0_g1_i5	0	0.52	0.15	0.34	0	0	0	0	0	0	0	0	0	0	0	0	0	0	0	0	0	TTTTTTTTTTTCCTTGTACACGCCCTCCGCGCGATGGAAATCAATGTCCCTTCGCTTTACTGAACGCGTGGCGTCACCTTCCAGCATCGTTTGTGCGCTGGCTGGCACACACGTACACACTAGTCACCAGCCTGCTTCGGGAAAAACGCATGGCCACAGCCCCTCACTGGGCCTGCGATGCTGTGCGCGTCTGCTCTGATCTCCACCCCGTACTCTGTAACCCAGAATTGCTCTGACTCTTGTCCTGGAAGAACTCTGGGGTGGGGATGGAGATCGGTTCGAGACAACCTGGCACAGAAGCCTAGGCGCGGGAAGGCTCTCAGATCACCATCAGCGAAGAATCACGGCCTGGCTCGAGCCTCGGTGACCATTCCTCGTAGAGCTTCCGGAGTGCAGAGA…
Diacylglycerol O-acyltransferase (DGAT)	TRINITY_DN61537_c0_g1_i6	0.84	0.11	0.38	0.34	0.59	0.43	0.33	0	0	0.65	1.19	0.11	0	0.3	0.22	0	0	0.68	0	0.41	0.24	TTTTTTTTTTTCCTTGTACACGCCCTCCGCGCGATGGAAATCAATGTCCCTTCGCTTTACTGAACGCGTGGCGTCACCTTCCAGCATCGTTTGTGCGCTGGCTGGCACACACGTACACACTAGTCACCAGCCTGCTTCGGGAAAAACGCATGGCCACAGCCCCTCACTGGGCCTGCGATGCTGTGCGCGTCTGCTCTGATCTCCACCCCGTACTCTGTAACCCAGAATTGCTCTGACTCTTGTCCTGGAAGAACTCTGGGGTGGGGATGGAGATCGGTTCGAGACAACCTGGCACAGAAGCCTAGGCGCGGGAAGGCTCTCAGATCACCATCAGCGAAGAATCACGGCCTGGCTCGAGCCTCGGTGACCATTCCTCGTAGAGCTTCCGGAGTGCAGAGA…
Diacylglycerol O-acyltransferase (DGAT)	TRINITY_DN61537_c0_g1_i7	0.31	1.13	0.17	0.2	0.41	2.08	0.46	0	0	0	0.67	0	0	0.88	0.58	0	0.9	1.48	0.23	0.29	0	TTTTTTTTTTTCCTTGTACACGCCCTCCGCGCGATGGAAATCAATGTCCCTTCGCTTTACTGAACGCGTGGCGTCACCTTCCAGCATCGTTTGTGCGCTGGCTGGCACACACGTACACACTAGTCACCAGCCTGCTTCGGGAAAAACGCATGGCCACAGCCCCTCACTGGGCCTGCGATGCTGTGCGCGTCTGCTCTGATCTCCACCCCGTACTCTGTAACCCAGAATTGCTCTGACTCTTGTCCTGGAAGAACTCTGGGGTGGGGATGGAGATCGGTTCGAGACAACCTGGCACAGAAGCCTAGGCGCGGGAAGGCTCTCAGATCACCATCAGCGAAGAATCACGGCCTGGCTCGAGCCTCGGTGACCATTCCTCGTAGAGCTTCCGGAGTGCAGAGA…
Diacylglycerol O-acyltransferase (DGAT)	TRINITY_DN61537_c0_g1_i8	0	0.84	0.32	0.67	0	0	0	0	0	0	0	0	0	0	0	0	0	0	0	0	0	TTTTTTTTTTTCCTTGTACACGCCCTCCGCGCGATGGAAATCAATGTCCCTTCGCTTTACTGAACGCGTGGCGTCACCTTCCAGCATCGTTTGTGCGCTGGCTGGCACACACGTACACACTAGTCACCAGCCTGCTTCGGGAAAAACGCATGGCCACAGCCCCTCACTGGGCCTGCGATGCTGTGCGCGTCTGCTCTGATCTCCACCCCGTACTCTGTAACCCAGAATTGCTCTGACTCTTTGTCTCCTCCGTGCTGTGCACAATGTAACACTGCGCAACTTGTCCTGGAAGAACTCTGGGGTGGGGATGGAGATCGGTTCGAGACAACCTGGCACAGAAGCCTAGGCGCGGGAAGGCTCTCAGATCACCATCAGCGAAGAATCACGGCCTGGCTCGAG…
Diacylglycerol O-acyltransferase (DGAT)	TRINITY_DN8440_c0_g1_i1	5.21	5.17	4.69	5.37	4.54	5.2	5	3.79	3.75	4.91	4.52	2.9	3.1	4.43	3.92	2.02	2.6	3.8	2.59	3.24	3.77	TTTTTTTTTTCCGTGCTTTCCATATGGAGCCCAATACGAGCAGAGTCAATGACTCCTTGCTGATACGCCAGCACAAAACGTCAAGCTTGTGGAGCCCATGGCCCTCAAAGCCAAGCGAATTGGTCAGGCGGAGCGGCTCCTTCGCAAAGCAACGCGCCACAAGCCTACGCGGATGTGGCCAGCCGGTACCAGCTGTGCCTGCAGAGCCGCTCGCCAGAGCAAGATATGGTCGCAGCTGGCGATCCCAGGAGCTCACACGATCTCGAGCTGCATGTCCGCAGCCCCGTTGGCGGCCTTGTGGGCCTCGAAGAGCCCCCGGAGCGCCTCGCAGTACTGCTTGTGGAACTCCGCGACCACCTCAGGAGCCGGCTCCACTGCGAAACCGCCGGCTGGGGGTGC…
Acetyl-CoA acetyltransferase (ACAT)	TRINITY_DN136881_c0_g1_i1	1.6	1.59	1.1	1.25	1.49	1.45	1.96	1.36	1.67	1.54	1.5	0.74	1.67	2.05	1.32	0.89	0.94	1.53	1.14	1.06	0.89	TTTTTTTTTTGTTCTGGAGGCGCGGTCAAAAGATGTCCGTTCCACCGCCCCGGCGCTCCGTTGCTGGAGTCAGCAACGCTCAACCACGATCGCCGACGCCCCACCACCTCCGTTGCAGATCGCTGCCACCCCATATCGACCCTTCCTCTCAGCCAGCGCGGTGCACAGCGTGACGATGATGCGCGCGCCACTGCAGCCGATCGGATGGCCGAGGGCACACGCGCCGCCGAGGACATTCACCTTCTGGGGATCGAGGCCGAGCAGCTTCGCGTTGGCGAGGACCACCACCGCGAAGGCCTCGTTGATCTCGACCGCATCCAGGTCCTCGACGCACAGGCCTGCGCGCGCGAGGGCGCTGCGGATCGCCACGGCCGGGGCGGTTGTAAAGCGCTCGGGCTC…
Acetyl-CoA acetyltransferase (ACAT)	TRINITY_DN19262_c0_g1_i1	0.99	0.73	0.8	0.79	0.58	0.81	1.18	0.84	1.01	0.74	1.26	0.66	1	1.04	0.67	0.59	0.47	0.73	0.48	0.67	0.67	TTTTTTTTTTTCAACTCCGGCCAACGCTTCATAACCCGCTCTGCCAGAACGAAGCCTCACGTTCTTTCCACCACCAGCGCAGTAGCGCCCCCACCGCCATTGGCAATGGAAGCGCAACCTGTGCTCGCACCCCGTTGTTCCAGGACGCTCAGCAACGTGCACAAGATACGAGCCCCCGAGGCGCCCAGCGGGTGGCCGAGCGCCACGGCGCCGCCGTTGACGTTGACCCGGGACATGTCGAGGTCCAGAAGCCCGATGTTGGCCAAGGCCACCACCGCGAACGCCTCGTGCACCTCATGGAACTCCACCGACGTCATGCCGGCGGCCTGCAGCGCCCGCCGCACGGCGCCGCTGGGCGCGGCCGCGAAGGCGGCAGGCTCGACGCCGTGGTCGGCGAAG…
Acetyl-CoA acetyltransferase (ACAT)	TRINITY_DN37332_c0_g2_i1	6.33	4.7	5.5	5.63	4.58	6.31	6.82	4.29	5.31	5.07	5.96	4.34	4.07	6.52	5.38	4.16	4.5	5.91	4.2	5.44	4.35	TTTGGCTCAAGCCCCGCCGCTCGCTGGCCCTCGCAGCCCCTCTCTTTAGTTAGTCGAGATGAGGGGCCTCCAGACGCAGGCCGCCCGCCGCGCGCGAGCGCTTGCGCGCCGCTTCGCCGCGCGGGGCTTCGCCTCGGCACGGAGCCTGGCCGACCTGCCGGAGCGCACCCCAGTGATCGCCAGCTTCGCTCGCACGCCGATCGGCCGCTTCAACGGAGCTCTGGCGCCGCTGTCGGCGTCCCGCCTGGGCGCCGTGGCCGTGCGCGCGGCCGTGGAGCGCGCAGGGCTGAGCGTGGAGGGCGATGGCAAGTCAATCGACGAGGCCTTCCTCGGCAACGTCGTCTCCGCCGGCATGGGCCAGGCGCCCGCGACGCAGGCAGTCATTTTCGCTGGACTTCC…
Acetyl-CoA acetyltransferase (ACAT)	TRINITY_DN37332_c0_g2_i2	0.9	1.74	1.11	1.24	2.07	0	0	1.94	1.64	1.31	0.79	1.12	0.98	0	0.89	0	1.13	0.78	1.75	0	2.41	TTTGGCTCAAGCCCCGCCGCTCGCTGGCCCTCGCAGCCCCTCTCTTTAGTTAGTCGAGATGAGGGGCCTCCAGACGCAGGCCGCCCGCCGCGCGCGAGCGCTTGCGCGCCGCTTCGCCGCGCGGGGCTTCGCCTCGGCACGGAGCCTGGCCGACCTGCCGGAGCGCACCCCAGTGATCGCCAGCTTCGCTCGCACGCCGATCGGCCGCTTCAACGGAGCTCTGGCGCCGCTGTCGGCGTCCCGCCTGGGCGCCGTGGCCGTGCGCGCGGCCGTGGAGCGCGCAGGGCTGAGCGTGGAGGGCGATGGCAAGTCAATCGACGAGGCCTTCCTCGGCAACGTCGTCTCCGCCGGCATGGGCCAGGCGCCCGCGACGCAGGCAGTCATTTTCGCTGGACTTCC…
Acetyl-CoA acetyltransferase (ACAT)	TRINITY_DN48393_c0_g1_i1	1.54	1.72	2.59	2.87	2.6	3.74	1.3	1.23	2.28	2.1	2.51	0	0	3.15	1.87	0.45	1.55	2.22	0.74	0.64	1.67	GGCAGAGATGGCGGTGGAGTGGTCGATTCGTGGCATGGGCCACATGTCTGCGGCGCCCGCCGCGCCGCCGCGCGCCCGCCACAGCTCAGAGCTTGCTCTTCGGCGGGGCACCCGGCCTCTCGAAGCACATCGCGACGCCCTGGCCGCCGCCGATGCAGAGCGTGGCGAGGCCGCGGTGCTTCCCGGAGCGCTTCATCTCGTGCAGCAAGTCCACGGCAATGCGGCATCCGGAGGCGCCGATGGGATGGCCGATGGCAATGGCTCCGCCATTGACGTTCACCTTGGCGGTGTCCCAGCCCATGCCCTTGTTCACTGCCAGAGCCTGCGCAGCGAAGGCCTCGTTCGCTTCGATCAGATCCAAGTCATCGACTGTCCACTTAGCCCTCTCCAAGCACTTCT…
Acetyl-CoA acetyltransferase (ACAT)	TRINITY_DN48393_c0_g1_i2	3.09	2.87	1.77	2.51	1.95	0.98	3.31	2.73	2.02	2.25	1.96	2.6	2.22	1.03	2.07	1.17	1.27	1.15	1.7	1.6	1.43	GGCAGAGATGGCGGTGGAGTGGTCGATTCGTGGCATGGGCCACATGTCTGCGGCGCCCGCCGCGCCGCCGCGCGCCCGCCACAGCTCAGAGCTTGCTCTTCGGCGGGGCACCCGGCCTCTCGAAGCACATCGCGACGCCCTGGCCGCCGCCGATGCAGAGCGTGGCGAGGCCGCGGTGCTTCCCGGAGCGCTTCATCTCGTGCAGCAAGTCCACGGCAATGCGGCATCCGGAGGCGCCGATGGGATGGCCGATGGCAATGGCTCCGCCATTGACGTTCACCTTGGCGGTGTCCCAGCCCATGCCCTTGTTCACTGCCAGAGCCTGCGCAGCGAAGGCCTCGTTCGCTTCGATCAGATCCAAGTCATCGACTGTCCACTTAGCCCTCTCCAAGCACTTCT…
Averaged values over sample time									Proportional expression values
Gene name	Gene ID	T00A-C	T06A-C	T12A-C	T18A-C	T24A-C	T30A-C	T36A-C	NAME	UNIQID	T00A-C	T06A-C	T12A-C	T18A-C	T24A-C	T30A-C	T36A-C
Acetyl-CoA carboxylase (ACC)	TRINITY_DN77564_c6_g1_i2	5.33667	7.33667	2.17333	3.89	2.54667	3.24	2.69667	Acetyl-CoA carboxylase (ACC)	TRINITY_DN77564_c6_g1_i2	72.7397	100	29.6229	53.0214	34.7115	44.1617	36.756
Acetyl-CoA carboxylase (ACC)	TRINITY_DN77385_c3_g2_i1	2.18667	3.10333	0.77	1.80333	1.08333	1.33	1.14333	Acetyl-CoA carboxylase (ACC)	TRINITY_DN77385_c3_g2_i1	70.4619	100	24.812	58.1096	34.9087	42.8571	36.8421
Acetyl-CoA carboxylase (ACC)	TRINITY_DN77385_c3_g1_i1	1.53667	2.07333	0.596667	1.2	0.683333	0.923333	1	Acetyl-CoA carboxylase (ACC)	TRINITY_DN77385_c3_g1_i1	74.1158	100	28.7781	57.8778	32.9582	44.5338	48.2315
Acetyl-CoA carboxylase (ACC)	TRINITY_DN75753_c0_g4_i5	1.62333	1.69333	0.333333	0.79	0.86	0.57	0.366667	Acetyl-CoA carboxylase (ACC)	TRINITY_DN75753_c0_g4_i5	95.8661	100	19.685	46.6535	50.7874	33.6614	21.6535
Acetyl-CoA carboxylase (ACC)	TRINITY_DN75753_c0_g4_i2	0.223333	0.876667	0.336667	0.793333	0.0233333	0.516667	0.383333	Acetyl-CoA carboxylase (ACC)	TRINITY_DN75753_c0_g4_i2	25.4753	100	38.403	90.4943	2.6616	58.9354	43.7262
Acetyl-CoA carboxylase (ACC)	TRINITY_DN75753_c0_g4_i4	0.556667	0.346667	0.03	0.0533333	0.506667	0.0866667	0.0666667	Acetyl-CoA carboxylase (ACC)	TRINITY_DN75753_c0_g4_i4	100	62.2754	5.38922	9.58084	91.018	15.5689	11.976
Malonyl-CoA-acyl carrier protein transacylase (fabD)	TRINITY_DN62285_c0_g1_i4	6.91667	6.36667	6.83333	6.29667	4.87	4.33	5.32333	Malonyl-CoA-acyl carrier protein transacylase (fabD)	TRINITY_DN62285_c0_g1_i4	100	92.0482	98.7952	91.0361	70.4096	62.6024	76.9639
Malonyl-CoA-acyl carrier protein transacylase (fabD)	TRINITY_DN62285_c0_g1_i1	7.40333	6.72667	6.84333	6.76667	4.77333	4.55333	5.09667	Malonyl-CoA-acyl carrier protein transacylase (fabD)	TRINITY_DN62285_c0_g1_i1	100	90.86	92.4358	91.4003	64.4755	61.5038	68.8429
Malonyl-CoA-acyl carrier protein transacylase (fabD)	TRINITY_DN62285_c0_g1_i3	4.80333	5.32667	4.59667	4.68667	4.43667	3.25	2.44	Malonyl-CoA-acyl carrier protein transacylase (fabD)	TRINITY_DN62285_c0_g1_i3	90.1752	100	86.2954	87.985	83.2916	61.0138	45.8073
3-oxoacyl-[acyl-carrier-protein] synthase II (fabF)	TRINITY_DN112983_c0_g1_i1	13.88	13.3833	14.01	13.4633	11.5833	10.37	11.0833	3-oxoacyl-[acyl-carrier-protein] synthase II (fabF)	TRINITY_DN112983_c0_g1_i1	99.0721	95.527	100	96.098	82.679	74.0186	79.1102
3-oxoacyl-[acyl-carrier-protein] reductase (fabG)	TRINITY_DN72419_c0_g1_i3	0	0	0	0.07	0	0.04	0	3-oxoacyl-[acyl-carrier-protein] reductase (fabG)	TRINITY_DN72419_c0_g1_i3	0	0	0	100	0	57.1429	0
3-oxoacyl-[acyl-carrier-protein] reductase (fabG)	TRINITY_DN72419_c0_g1_i2	0	0	0	0.113333	0	0.106667	0	3-oxoacyl-[acyl-carrier-protein] reductase (fabG)	TRINITY_DN72419_c0_g1_i2	0	0	0	100	0	94.1176	0
3-oxoacyl-[acyl-carrier-protein] reductase (fabG)	TRINITY_DN72419_c0_g1_i5	0	0	0	0.143333	0	0.0766667	0	3-oxoacyl-[acyl-carrier-protein] reductase (fabG)	TRINITY_DN72419_c0_g1_i5	0	0	0	100	0	53.4884	0
3-oxoacyl-[acyl-carrier-protein] reductase (fabG)	TRINITY_DN72419_c0_g1_i7	5.10333	6.16667	5.61	5.29	4.25333	3.83	4.38333	3-oxoacyl-[acyl-carrier-protein] reductase (fabG)	TRINITY_DN72419_c0_g1_i7	82.7568	100	90.973	85.7838	68.973	62.1081	71.0811
3-oxoacyl-[acyl-carrier-protein] reductase (fabG)	TRINITY_DN72419_c0_g1_i8	0.283333	0	0.213333	0	0	0	0	3-oxoacyl-[acyl-carrier-protein] reductase (fabG)	TRINITY_DN72419_c0_g1_i8	100	0	75.2941	0	0	0	0
3-oxoacyl-[acyl-carrier-protein] reductase (fabG)	TRINITY_DN72419_c0_g1_i9	7.16333	8.99333	7.93333	5.47333	5.93667	4.48	3.05	3-oxoacyl-[acyl-carrier-protein] reductase (fabG)	TRINITY_DN72419_c0_g1_i9	79.6516	100	88.2135	60.8599	66.0119	49.8147	33.914
3-oxoacyl-[acyl-carrier-protein] reductase (fabG)	TRINITY_DN72419_c0_g1_i1	1.13667	1.36333	1.27667	1.30333	0.833333	1.22667	1.37	3-oxoacyl-[acyl-carrier-protein] reductase (fabG)	TRINITY_DN72419_c0_g1_i1	82.9684	99.5134	93.1873	95.1338	60.8273	89.5377	100
3-oxoacyl-[acyl-carrier-protein] reductase (fabG)	TRINITY_DN72419_c0_g1_i6	4.09333	2.93333	2.5	2.79667	2.12667	0.473333	2.12667	3-oxoacyl-[acyl-carrier-protein] reductase (fabG)	TRINITY_DN72419_c0_g1_i6	100	71.6612	61.0749	68.3225	51.9544	11.5635	51.9544
3-oxoacyl-[acyl-carrier-protein] synthase III (fabH)	TRINITY_DN18232_c0_g2_i1	10.0233	9.73667	10.61	9.60667	7.51	6.9	6.82333	3-oxoacyl-[acyl-carrier-protein] synthase III (fabH)	TRINITY_DN18232_c0_g2_i1	94.4706	91.7688	100	90.5435	70.7823	65.033	64.3104
Enoyl-[acyl-carrier-protein] reductase [NADH] (fabI)	TRINITY_DN68601_c0_g2_i1	6.21	6.41333	4.72333	5.18	4.72	3.45667	3.23333	Enoyl-[acyl-carrier-protein] reductase [NADH] (fabI)	TRINITY_DN68601_c0_g2_i1	96.8295	100	73.6486	80.7692	73.5967	53.8981	50.4158
Enoyl-[acyl-carrier-protein] reductase [NADH] (fabI)	TRINITY_DN68601_c0_g1_i1	8.73667	8.48	8.97	8.54333	8.09667	6.56	6.75	Enoyl-[acyl-carrier-protein] reductase [NADH] (fabI)	TRINITY_DN68601_c0_g1_i1	97.3987	94.5373	100	95.2434	90.2638	73.1327	75.2508
(3R)-hydroxymyristoyl-[acyl-carrier-protein] dehydratase (fabZ)	TRINITY_DN45639_c0_g2_i1	7.93667	9.18	10.2233	8.57333	8.45667	6.82667	6.46667	(3R)-hydroxymyristoyl-[acyl-carrier-protein] dehydratase (fabZ)	TRINITY_DN45639_c0_g2_i1	77.6329	89.7946	100	83.8604	82.7193	66.7754	63.254
Diacylglycerol O-acyltransferase (DGAT)	TRINITY_DN149001_c0_g1_i1	2.85667	2.94667	1.39	1.82	1.56667	1.29667	1.81333	Diacylglycerol O-acyltransferase (DGAT)	TRINITY_DN149001_c0_g1_i1	96.9457	100	47.1719	61.7647	53.1674	44.0045	61.5385
Diacylglycerol O-acyltransferase (DGAT)	TRINITY_DN37496_c1_g1_i1	1.63667	1.67	1.31	1.25667	0.963333	1.01	1.11	Diacylglycerol O-acyltransferase (DGAT)	TRINITY_DN37496_c1_g1_i1	98.004	100	78.4431	75.2495	57.6846	60.479	66.4671
Diacylglycerol O-acyltransferase (DGAT)	TRINITY_DN61537_c0_g1_i1	0.616667	0.57	0.266667	0.686667	0.21	0.2	0.523333	Diacylglycerol O-acyltransferase (DGAT)	TRINITY_DN61537_c0_g1_i1	89.8058	83.0097	38.835	100	30.5825	29.1262	76.2136
Diacylglycerol O-acyltransferase (DGAT)	TRINITY_DN61537_c0_g1_i2	0.643333	0.69	0.863333	0.97	0.763333	0.39	0.65	Diacylglycerol O-acyltransferase (DGAT)	TRINITY_DN61537_c0_g1_i2	66.323	71.134	89.0034	100	78.6942	40.2062	67.0103
Diacylglycerol O-acyltransferase (DGAT)	TRINITY_DN61537_c0_g1_i3	0.86	0.713333	0.38	0.166667	0.573333	0.943333	0.656667	Diacylglycerol O-acyltransferase (DGAT)	TRINITY_DN61537_c0_g1_i3	91.1661	75.6184	40.2827	17.6678	60.7774	100	69.6113
Diacylglycerol O-acyltransferase (DGAT)	TRINITY_DN61537_c0_g1_i4	0.896667	0.986667	2.36333	1.52667	0.97	0.94	1.19333	Diacylglycerol O-acyltransferase (DGAT)	TRINITY_DN61537_c0_g1_i4	37.9408	41.7489	100	64.598	41.0437	39.7743	50.4937
Diacylglycerol O-acyltransferase (DGAT)	TRINITY_DN61537_c0_g1_i5	0.223333	0.113333	0	0	0	0	0	Diacylglycerol O-acyltransferase (DGAT)	TRINITY_DN61537_c0_g1_i5	100	50.7463	0	0	0	0	0
Diacylglycerol O-acyltransferase (DGAT)	TRINITY_DN61537_c0_g1_i6	0.443333	0.453333	0.11	0.65	0.173333	0.226667	0.216667	Diacylglycerol O-acyltransferase (DGAT)	TRINITY_DN61537_c0_g1_i6	68.2051	69.7436	16.9231	100	26.6667	34.8718	33.3333
Diacylglycerol O-acyltransferase (DGAT)	TRINITY_DN61537_c0_g1_i7	0.536667	0.896667	0.153333	0.223333	0.486667	0.793333	0.173333	Diacylglycerol O-acyltransferase (DGAT)	TRINITY_DN61537_c0_g1_i7	59.8513	100	17.1004	24.9071	54.2751	88.4758	19.3309
Diacylglycerol O-acyltransferase (DGAT)	TRINITY_DN61537_c0_g1_i8	0.386667	0.223333	0	0	0	0	0	Diacylglycerol O-acyltransferase (DGAT)	TRINITY_DN61537_c0_g1_i8	100	57.7586	0	0	0	0	0
Diacylglycerol O-acyltransferase (DGAT)	TRINITY_DN8440_c0_g1_i1	5.02333	5.03667	4.18	4.11	3.81667	2.80667	3.2	Diacylglycerol O-acyltransferase (DGAT)	TRINITY_DN8440_c0_g1_i1	99.7353	100	82.9914	81.6016	75.7776	55.7247	63.5341
Acetyl-CoA acetyltransferase (ACAT)	TRINITY_DN136881_c0_g1_i1	1.43	1.39667	1.66333	1.26	1.68	1.12	1.03	Acetyl-CoA acetyltransferase (ACAT)	TRINITY_DN136881_c0_g1_i1	85.119	83.1349	99.0079	75	100	66.6667	61.3095
Acetyl-CoA acetyltransferase (ACAT)	TRINITY_DN19262_c0_g1_i1	0.84	0.726667	1.01	0.886667	0.903333	0.596667	0.606667	Acetyl-CoA acetyltransferase (ACAT)	TRINITY_DN19262_c0_g1_i1	83.1683	71.9472	100	87.7888	89.4389	59.0759	60.066
Acetyl-CoA acetyltransferase (ACAT)	TRINITY_DN37332_c0_g2_i1	5.51	5.50667	5.47333	5.12333	5.32333	4.85667	4.66333	Acetyl-CoA acetyltransferase (ACAT)	TRINITY_DN37332_c0_g2_i1	100	99.9395	99.3345	92.9825	96.6122	88.1428	84.634
Acetyl-CoA acetyltransferase (ACAT)	TRINITY_DN37332_c0_g2_i2	1.25	1.10333	1.19333	1.07333	0.623333	0.636667	1.38667	Acetyl-CoA acetyltransferase (ACAT)	TRINITY_DN37332_c0_g2_i2	90.1442	79.5673	86.0577	77.4038	44.9519	45.9135	100
Acetyl-CoA acetyltransferase (ACAT)	TRINITY_DN48393_c0_g1_i1	1.95	3.07	1.60333	1.53667	1.67333	1.40667	1.01667	Acetyl-CoA acetyltransferase (ACAT)	TRINITY_DN48393_c0_g1_i1	63.5179	100	52.2258	50.0543	54.506	45.8198	33.1162
Acetyl-CoA acetyltransferase (ACAT)	TRINITY_DN48393_c0_g1_i2	2.57667	1.81333	2.68667	2.27	1.77333	1.19667	1.57667	Acetyl-CoA acetyltransferase (ACAT)	TRINITY_DN48393_c0_g1_i2	95.9057	67.4938	100	84.4913	66.005	44.5409	58.6849
